# Supplementary material for: Magnetically Diluted Dy3+ and Yb3+ Squarates Showing Relaxation Tuning and Matrix Dependence
Source: Molecules. 2025 Jan 16;30(2):356. doi: 10.3390/molecules30020356 (PMC11767464; doi:10.3390/molecules30020356)
Supplement: Supplementary file 1 [file molecules-30-00356-s001.zip]

Archive with 1 entries (1 files):
- molecules-3389717-supplementary.pdf
